# Supplementary material for: Genome-wide mapping of miRNAs expressed in embryonic stem cells and pluripotent stem cells generated by different reprogramming strategies
Source: BMC Genomics. 2014 Jun 18;15(1):488. doi: 10.1186/1471-2164-15-488 (PMC4082626; doi:10.1186/1471-2164-15-488)
Supplement: Supplementary file 3 — Additional file 3: Table S2: 50 most differentially expressed miRNAs in iPSCs and ESCs. (XLSX 46 KB) [file 12864_2014_6194_MOESM3_ESM.xlsx]

## Sheet: ips.es
Table S2. 50 most differentially expressed miRNAs in iPSCs and ESCs
	id	baseMean	baseMean of iPS	baseMean of ES	foldChange	log2FoldChange	pval	padj
437	mmu-miR-182-5p	387484	638769	10556.8	0.0165268	-5.91905	7.28e-45	2.63e-43	638769
35	mmu-miR-183-5p	309330	514291	1889.21	0.00367342	-8.08866	1.96e-67	1.77e-64	514291
218	mmu-miR-669c-5p	116214	10573.3	274675	25.9782	4.69923	6.46e-43	2.16e-41	274675
859	mmu-miR-290-5p	84283.6	14412.7	189090	13.1197	3.71366	2.6e-29	3.66e-28	189090
449	mmu-miR-25-3p	55083.3	7475.4	126495	16.9215	4.08079	4.05e-34	8.11e-33	126495
541	mmu-miR-378-3p	70507.6	112241	7907.33	0.0704495	-3.82727	4.91e-24	5.15e-23	112241
637	mmu-miR-320-3p	34000	4537.18	78194.3	17.2341	4.1072	1.76e-34	3.77e-33	78194.3
193	mmu-miR-29a-3p	28133.2	4074.73	64221	15.7608	3.97827	1.07e-32	1.9e-31	64221
587	mmu-miR-30e-5p	39015.6	62188.5	4256.27	0.0684414	-3.86899	1.92e-24	2.04e-23	62188.5
661	mmu-miR-148a-3p	37117.9	60151.7	2567.17	0.0426782	-4.55036	4.74e-31	7.77e-30	60151.7
479	mmu-miR-196a-5p	33593.6	55687.1	453.282	0.0081398	-6.94079	3.67e-55	2.42e-53	55687.1
907	mmu-miR-20a-5p	30687.1	50254.9	1335.4	0.0265726	-5.23392	8.32e-38	2.14e-36	50254.9
143	mmu-miR-433-3p	18959.8	1422.46	45265.7	31.8222	4.99196	5.66e-47	2.13e-45	45265.7
527	mmu-miR-323-3p	17347.5	1237.69	41512.2	33.5402	5.06782	5.38e-48	2.11e-46	41512.2
254	mmu-miR-107-3p	13390.7	445.401	32808.7	73.661	6.20283	1.53e-56	1.15e-54	32808.7
588	mmu-miR-17-5p	20260.1	32151.5	2423.04	0.075363	-3.73	3.85e-23	3.86e-22	32151.5
943	mmu-miR-543-3p	13028.7	517.983	31794.7	61.3818	5.93974	9.54e-44	3.31e-42	31794.7
599	mmu-miR-20b-5p	14901.9	23676.7	1739.84	0.0734831	-3.76644	1.84e-23	1.89e-22	23676.7
886	mmu-miR-185-5p	8311.19	2038.67	17720	8.69194	3.11968	1.02e-21	9.4e-21	17720
225	mmu-miR-148b-3p	10404.6	16433.2	1361.77	0.082867	-3.59306	8.15e-22	7.66e-21	16433.2
1036	mmu-miR-376a-3p	6855.83	775.327	15976.6	20.6062	4.36501	8.2e-38	2.14e-36	15976.6
993	mmu-miR-485-5p	6704.45	1120.51	15080.3	13.4584	3.75044	1.72e-29	2.46e-28	15080.3
559	mmu-miR-485-3p	6368.86	871.581	14614.8	16.7681	4.06765	9.05e-34	1.77e-32	14614.8
201	mmu-miR-495-3p	5659.8	172.157	13891.3	80.6897	6.33431	1.64e-37	4.11e-36	13891.3
529	mmu-miR-221-3p	6149.33	1006.63	13863.4	13.7721	3.78368	7.56e-30	1.12e-28	13863.4
183	mmu-miR-28-3p	7657.8	12166.5	894.767	0.0735436	-3.76526	2.44e-23	2.48e-22	12166.5
928	mmu-miR-128-3p	4756.92	1138.69	10184.3	8.94382	3.16089	3.82e-22	3.63e-21	10184.3
526	mmu-miR-294-5p	4028.92	432.094	9424.15	21.8104	4.44694	9.62e-39	2.63e-37	9424.15
461	mmu-miR-18a-5p	5116.05	8196.11	495.957	0.0605113	-4.04665	6.86e-26	7.94e-25	8196.11
94	mmu-miR-665-3p	3174.93	125.998	7748.34	61.4958	5.94241	1.23e-53	6.93e-52	7748.34
313	mmu-miR-9-5p	4500.44	7205.38	443.031	0.061486	-4.0236	5.25e-24	5.45e-23	7205.38
436	mmu-miR-467d-3p	2871.53	95.385	7035.74	73.7615	6.2048	1.08e-62	1.21e-60	7035.74
735	mmu-miR-467a-3p	2871.53	95.385	7035.74	73.7615	6.2048	1.08e-62	1.21e-60	7035.74
556	mmu-miR-142-3p	4174.41	6821.04	204.468	0.0299761	-5.06005	1.97e-35	4.44e-34	6821.04
115	mmu-miR-370-3p	3597.11	5810.43	277.121	0.0476938	-4.39006	6.6e-29	9.02e-28	5810.43
932	mmu-miR-329-3p	2336.26	66.5065	5740.9	86.3209	6.43164	2.47e-65	4.69e-63	5740.9
876	mmu-miR-92b-3p	2403.19	462.557	5314.15	11.4886	3.52213	2.24e-26	2.66e-25	5314.15
577	mmu-miR-542-3p	3161.16	5015.06	380.309	0.0758334	-3.72102	1.03e-22	9.95e-22	5015.06
3	mmu-miR-10b-5p	2901.13	4744.42	136.177	0.0287026	-5.12268	5.52e-36	1.28e-34	4744.42
18	mmu-miR-669a-3p	2025.75	269.626	4659.94	17.283	4.11128	1.16e-33	2.18e-32	4659.94
489	mmu-miR-669o-3p	2025.75	269.626	4659.94	17.283	4.11128	1.16e-33	2.18e-32	4659.94
938	mmu-miR-674-5p	1957.44	221.204	4561.78	20.6225	4.36615	4e-37	9.75e-36	4561.78
664	mmu-miR-140-5p	2645.96	4399.42	15.7825	0.00358742	-8.12284	2.19e-62	2.19e-60	4399.42
686	mmu-miR-126-3p	2540.22	4226.61	10.6357	0.00251636	-8.63445	1.73e-49	7.79e-48	4226.61
880	mmu-miR-291b-5p	1646.1	293.01	3675.74	12.5447	3.64901	1.2e-27	1.46e-26	3675.74
140	mmu-miR-24-2-5p	2086.39	3452.36	37.4324	0.0108425	-6.52715	2.9e-48	1.19e-46	3452.36
354	mmu-miR-299-5p	1356.74	59.5834	3302.47	55.426	5.79249	3.75e-55	2.42e-53	3302.47
925	mmu-miR-302a-5p	1323.12	203.909	3001.94	14.7219	3.87989	5.14e-30	7.73e-29	3001.94
910	mmu-miR-296-5p	1137.82	100.905	2693.19	26.6904	4.73825	5.59e-41	1.74e-39	2693.19
632	mmu-miR-741-3p	1514.94	2495.76	43.691	0.0175061	-5.836	4.93e-29	6.84e-28	2495.76

## Sheet: ntes.es
Table S2. 50 most differentially expressed miRNAs in ntES cell and ES cell
	id	baseMean	baseMean of ntES	baseMean of ES	foldChange	log2FoldChange	pval	padj
437	mmu-miR-182-5p	390419	638769	17893.2	0.0280121	-5.15781	9e-37	2.14e-35	638769
35	mmu-miR-183-5p	309629	514291	2635.29	0.00512412	-7.60848	1.22e-61	2.2e-59	514291
859	mmu-miR-290-5p	113213	14412.7	261414	18.1378	4.18092	1.56e-35	3.2e-34	261414
218	mmu-miR-669c-5p	83357.4	10573.3	192534	18.2094	4.18661	1.27e-35	2.74e-34	192534
449	mmu-miR-25-3p	71989.7	7475.4	168761	22.5756	4.49669	6.59e-40	1.98e-38	168761
504	mmu-miR-199a-3p	66525.8	8522.95	153530	18.0137	4.17102	2.19e-35	4.39e-34	153530
655	mmu-miR-199b-3p	66404.5	8339.92	153501	18.4056	4.20207	8.19e-36	1.8e-34	153501
193	mmu-miR-29a-3p	59939	4074.73	143736	35.2748	5.14057	2.44e-49	1.38e-47	143736
541	mmu-miR-378-3p	70869.8	112241	8812.8	0.0785167	-3.67086	1.59e-22	1.55e-21	112241
637	mmu-miR-320-3p	40824.6	4537.18	95255.7	20.9945	4.39194	1.78e-38	4.61e-37	95255.7
256	mmu-miR-423-5p	37485	9546.28	79393	8.31664	3.056	4.29e-21	3.88e-20	79393
587	mmu-miR-30e-5p	39345.2	62188.5	5080.23	0.0816908	-3.61368	4.9e-22	4.66e-21	62188.5
661	mmu-miR-148a-3p	37127.7	60151.7	2591.62	0.0430848	-4.53668	1.18e-30	1.9e-29	60151.7
479	mmu-miR-196a-5p	33945.6	55687.1	1333.27	0.0239422	-5.3843	5.73e-39	1.57e-37	55687.1
907	mmu-miR-20a-5p	31126.8	50254.9	2434.56	0.0484442	-4.36753	6.24e-29	8.81e-28	50254.9
254	mmu-miR-107-3p	10150.5	445.401	24708.2	55.474	5.79374	3.58e-51	2.16e-49	24708.2
469	mmu-miR-363-5p	11122.7	2127.11	24616.1	11.5725	3.53263	6.51e-27	7.75e-26	24616.1
529	mmu-miR-221-3p	10377.4	1006.63	24433.7	24.2728	4.60127	3.64e-41	1.32e-39	24433.7
143	mmu-miR-433-3p	10378.1	1422.46	23811.6	16.7397	4.06521	5.78e-34	1.11e-32	23811.6
527	mmu-miR-323-3p	8979.35	1237.69	20591.9	16.6374	4.05636	8.64e-34	1.56e-32	20591.9
660	mmu-miR-151-3p	11942.1	18917.2	1479.51	0.0782098	-3.67651	1.72e-22	1.66e-21	18917.2
902	mmu-miR-23a-3p	7659.77	1372.55	17090.6	12.4517	3.63827	2.89e-28	3.84e-27	17090.6
943	mmu-miR-543-3p	6940.91	517.983	16575.3	31.9997	4.99999	7.5e-34	1.41e-32	16575.3
225	mmu-miR-148b-3p	10332.9	16433.2	1182.46	0.0719557	-3.79675	1.64e-23	1.65e-22	16433.2
483	mmu-miR-295-5p	7542.45	1933.7	15955.6	8.25129	3.04462	6.61e-21	5.91e-20	15955.6
935	mmu-miR-25-5p	6998.66	1456.65	15311.7	10.5116	3.39391	4.53e-25	5.06e-24	15311.7
928	mmu-miR-128-3p	6314.18	1138.69	14077.4	12.3628	3.62793	6.79e-28	8.77e-27	14077.4
183	mmu-miR-28-3p	7491.35	12166.5	478.632	0.0393402	-4.66785	1.04e-31	1.78e-30	12166.5
239	mmu-miR-434-5p	6492.47	10593.7	340.604	0.0321515	-4.95897	1.11e-25	1.27e-24	10593.7
526	mmu-miR-294-5p	4407.83	432.094	10371.4	24.0027	4.58512	9.37e-41	3.14e-39	10371.4
1036	mmu-miR-376a-3p	4330.62	775.327	9663.56	12.4638	3.63968	4.35e-28	5.7e-27	9663.56
559	mmu-miR-485-3p	4060.32	871.581	8843.42	10.1464	3.3429	1.81e-24	1.92e-23	8843.42
461	mmu-miR-18a-5p	5165.05	8196.11	618.454	0.075457	-3.7282	9.93e-23	9.86e-22	8196.11
938	mmu-miR-674-5p	3223.78	221.204	7727.65	34.9345	5.12658	5.04e-48	2.28e-46	7727.65
320	mmu-miR-300-3p	4438.51	7214.55	274.457	0.0380422	-4.71626	7.78e-32	1.35e-30	7214.55
201	mmu-miR-495-3p	2864.43	172.157	6902.85	40.0963	5.3254	4e-29	5.83e-28	6902.85
556	mmu-miR-142-3p	4121.98	6821.04	73.3944	0.01076	-6.53818	5.67e-49	3.01e-47	6821.04
876	mmu-miR-92b-3p	2942.68	462.557	6662.86	14.4044	3.84844	1.59e-30	2.53e-29	6662.86
336	mmu-miR-184-3p	3685.29	5926.57	323.379	0.0545642	-4.1959	5.48e-27	6.61e-26	5926.57
115	mmu-miR-370-3p	3526.27	5810.43	100.028	0.0172152	-5.86017	1.22e-42	4.81e-41	5810.43
436	mmu-miR-467d-3p	1974.61	95.385	4793.45	50.2537	5.65116	2.08e-54	1.44e-52	4793.45
735	mmu-miR-467a-3p	1974.61	95.385	4793.45	50.2537	5.65116	2.08e-54	1.44e-52	4793.45
3	mmu-miR-10b-5p	3004.75	4744.42	395.25	0.0833084	-3.58539	2.98e-21	2.72e-20	4744.42
932	mmu-miR-329-3p	1897.12	66.5065	4643.04	69.8133	6.12543	8.09e-61	9.14e-59	4643.04
664	mmu-miR-140-5p	2646.34	4399.42	16.7291	0.00380256	-8.03881	5.12e-61	6.62e-59	4399.42
686	mmu-miR-126-3p	2540.46	4226.61	11.2379	0.00265885	-8.55498	1.92e-48	9.63e-47	4226.61
18	mmu-miR-669a-3p	1693.14	269.626	3828.41	14.199	3.82771	5.44e-30	8.19e-29	3828.41
489	mmu-miR-669o-3p	1693.14	269.626	3828.41	14.199	3.82771	5.44e-30	8.19e-29	3828.41
94	mmu-miR-665-3p	1492.7	125.998	3542.74	28.1175	4.81339	9.02e-39	2.4e-37	3542.74
140	mmu-miR-24-2-5p	2096.75	3452.36	63.323	0.0183419	-5.76871	5.61e-41	1.95e-39	3452.36

## Sheet: ntips.es
Table S2. 50 most differentially expressed miRNAs in ntiPS cell and ES cell
	id	baseMean	baseMean of ntiPS	baseMean ES	foldChange	log2FoldChange	pval	padj
437	mmu-miR-182-5p	387966	638769	11760.6	0.0184113	-5.76326	1.65e-43	8.45e-42	638769
35	mmu-miR-183-5p	309352	514291	1944.55	0.00378104	-8.047	3e-67	1.38e-64	514291
859	mmu-miR-290-5p	119229	14412.7	276453	19.1812	4.26162	4.94e-37	1.26e-35	276453
193	mmu-miR-29a-3p	78882.8	4074.73	191095	46.8976	5.55144	1.14e-55	1.31e-53	191095
504	mmu-miR-199a-3p	81219.8	8522.95	190265	22.3239	4.48051	4.98e-40	1.7e-38	190265
655	mmu-miR-199b-3p	81096.8	8339.92	190232	22.8098	4.51158	1.81e-40	6.41e-39	190232
256	mmu-miR-423-5p	64009.4	9546.28	145704	15.2629	3.93196	2.42e-32	4.55e-31	145704
218	mmu-miR-669c-5p	58135.5	10573.3	129479	12.2458	3.61422	2.4e-28	3.29e-27	129479
449	mmu-miR-25-3p	53019.7	7475.4	121336	16.2314	4.02071	1.22e-33	2.39e-32	121336
637	mmu-miR-320-3p	47892.4	4537.18	112925	24.8889	4.63743	2.94e-42	1.23e-40	112925
541	mmu-miR-378-3p	69793.5	112241	6122.13	0.0545445	-4.19642	9.23e-28	1.25e-26	112241
587	mmu-miR-30e-5p	39536.1	62188.5	5557.42	0.0893641	-3.48416	4.44e-21	4.3e-20	62188.5
661	mmu-miR-148a-3p	37065.9	60151.7	2437.23	0.040518	-4.62529	5.27e-32	9.71e-31	60151.7
479	mmu-miR-196a-5p	33842.6	55687.1	1075.81	0.0193189	-5.69385	1.36e-42	5.95e-41	55687.1
907	mmu-miR-20a-5p	30799.7	50254.9	1616.79	0.0321718	-4.95806	2.98e-35	6.24e-34	50254.9
143	mmu-miR-433-3p	15036.1	1422.46	35456.5	24.9262	4.63959	3.08e-42	1.23e-40	35456.5
529	mmu-miR-221-3p	14411.8	1006.63	34519.7	34.2923	5.09981	1.28e-48	9.78e-47	34519.7
588	mmu-miR-17-5p	20215.4	32151.5	2311.15	0.0718832	-3.7982	5.8e-24	6.51e-23	32151.5
527	mmu-miR-323-3p	12918.4	1237.69	30439.4	24.5938	4.62022	7.29e-42	2.68e-40	30439.4
943	mmu-miR-543-3p	12067.3	517.983	29391.2	56.7416	5.82633	8.2e-43	3.77e-41	29391.2
447	mmu-miR-106b-5p	18154.1	28483	2660.71	0.093414	-3.42022	1.91e-20	1.78e-19	28483
254	mmu-miR-107-3p	10830.9	445.401	26409.1	59.2928	5.88979	9.83e-53	9.05e-51	26409.1
599	mmu-miR-20b-5p	15027.5	23676.7	2053.65	0.0867373	-3.5272	1.94e-21	1.91e-20	23676.7
469	mmu-miR-363-5p	9394.9	2127.11	20296.6	9.54185	3.25427	1.59e-23	1.68e-22	20296.6
660	mmu-miR-151-3p	11859.9	18917.2	1274	0.0673463	-3.89226	8.66e-25	1.01e-23	18917.2
886	mmu-miR-185-5p	8567.05	2038.67	18359.6	9.0057	3.17084	1.4e-22	1.45e-21	18359.6
225	mmu-miR-148b-3p	10498.2	16433.2	1595.62	0.0970972	-3.36443	5.98e-20	5.5e-19	16433.2
559	mmu-miR-485-3p	6843.65	871.581	15801.7	18.13	4.18031	1.26e-35	2.69e-34	15801.7
902	mmu-miR-23a-3p	6976.6	1372.55	15382.7	11.2074	3.48637	1.65e-26	2.08e-25	15382.7
993	mmu-miR-485-5p	6742.68	1120.51	15175.9	13.5437	3.75955	6.65e-30	1.02e-28	15175.9
935	mmu-miR-25-5p	6417.08	1456.65	13857.7	9.51344	3.24997	1.56e-23	1.67e-22	13857.7
201	mmu-miR-495-3p	5267.41	172.157	12910.3	74.9915	6.22865	7.63e-37	1.9e-35	12910.3
928	mmu-miR-128-3p	5793.31	1138.69	12775.2	11.2192	3.4879	1.97e-26	2.45e-25	12775.2
183	mmu-miR-28-3p	7534.49	12166.5	586.488	0.0482052	-4.37467	2.71e-29	3.96e-28	12166.5
1036	mmu-miR-376a-3p	4937.83	775.327	11181.6	14.4218	3.85018	3.97e-31	6.53e-30	11181.6
461	mmu-miR-18a-5p	5063.38	8196.11	364.295	0.0444473	-4.49176	2.73e-30	4.33e-29	8196.11
526	mmu-miR-294-5p	3483.42	432.094	8060.4	18.6543	4.22143	6.05e-36	1.39e-34	8060.4
320	mmu-miR-300-3p	4497.3	7214.55	421.42	0.0584125	-4.09758	1.61e-26	2.05e-25	7214.55
556	mmu-miR-142-3p	4194.58	6821.04	254.889	0.0373681	-4.74205	1.58e-32	3.02e-31	6821.04
876	mmu-miR-92b-3p	2757.91	462.557	6200.93	13.4058	3.74478	1.63e-29	2.41e-28	6200.93
115	mmu-miR-370-3p	3555.23	5810.43	172.439	0.0296775	-5.07449	1.24e-35	2.69e-34	5810.43
932	mmu-miR-329-3p	2051.25	66.5065	5028.37	75.6071	6.24045	7.85e-63	2.41e-60	5028.37
938	mmu-miR-674-5p	2103.9	221.204	4927.95	22.2778	4.47754	5.36e-39	1.45e-37	4927.95
664	mmu-miR-140-5p	2651.36	4399.42	29.2633	0.00665162	-7.23208	3.95e-55	4.04e-53	4399.42
579	mmu-miR-122-5p	2002.12	495.91	4261.43	8.59316	3.10319	2.13e-21	2.09e-20	4261.43
686	mmu-miR-126-3p	2541.25	4226.61	13.202	0.00312353	-8.32261	1.22e-47	7.03e-46	4226.61
94	mmu-miR-665-3p	1555.46	125.998	3699.66	29.3628	4.87592	7.43e-40	2.36e-38	3699.66
140	mmu-miR-24-2-5p	2100.09	3452.36	71.6927	0.0207663	-5.58961	6.95e-40	2.28e-38	3452.36
92	mmu-miR-129-2-3p	1277.29	14.9602	3170.8	211.949	7.72757	8.64e-78	7.95e-75	3170.8
438	mmu-miR-598-3p	1263.83	38.7598	3101.44	80.017	6.32223	4.75e-62	1.09e-59	3101.44

## Sheet: common
Table S2. 34 common miRNAs that differ than ES cell
mmu-miR-182-5p
mmu-miR-183-5p
mmu-miR-290-5p
mmu-miR-29a-3p
mmu-miR-669c-5p
mmu-miR-25-3p
mmu-miR-320-3p
mmu-miR-378-3p
mmu-miR-30e-5p
mmu-miR-148a-3p
mmu-miR-196a-5p
mmu-miR-20a-5p
mmu-miR-433-3p
mmu-miR-221-3p
mmu-miR-323-3p
mmu-miR-543-3p
mmu-miR-107-3p
mmu-miR-148b-3p
mmu-miR-485-3p
mmu-miR-495-3p
mmu-miR-128-3p
mmu-miR-28-3p
mmu-miR-376a-3p
mmu-miR-18a-5p
mmu-miR-294-5p
mmu-miR-142-3p
mmu-miR-92b-3p
mmu-miR-370-3p
mmu-miR-329-3p
mmu-miR-674-5p
mmu-miR-140-5p
mmu-miR-126-3p
mmu-miR-665-3p
mmu-miR-24-2-5p
