# Supplementary material for: Genome-wide mapping of miRNAs expressed in embryonic stem cells and pluripotent stem cells generated by different reprogramming strategies
Source: BMC Genomics. 2014 Jun 18;15(1):488. doi: 10.1186/1471-2164-15-488 (PMC4082626; doi:10.1186/1471-2164-15-488)
Supplement: Supplementary file 5 — Additional file 5: Table S3: KEGG pathway analysis of target genes that showed the most difference among the three reprogramming cells and ESCs. MiRNAs in the “gain” group were highly expressed in the three reprogrammed cells but lowly expressed in ESCs. MiRNAs in the “loss” group were highly expressed in ESCs but lowly expressed in the three reprogrammed cells. (XLS 68 KB) [file 12864_2014_6194_MOESM5_ESM.xls]

## Sheet: Table S3
Table S3 The KEGG pathway analysis of target genes that showed most difference in three
reprogramming cells and ESCs. MiRNAs in "gain" group highly expressed in the three
reprogramming cells but lowly expressed in ESCs. MiRNAs in "loss" group highly
expressed in ESCs but lowly expressed in the three reprogramming cells.
KEGG_Pathway_Name	KEGG_ID	Class	Percentage	Counts	Enrichment_Score	miRNA	Color
Adherens junction	mmu04520	Cell Communication	3.44828	5	11.93	miR-674-5p	2
Adherens junction	mmu04520	Cell Communication	2.09581	7	9.25	miR-320-3p	4
Adherens junction	mmu04520	Cell Communication	2.02703	3	4.75	miR-329-3p	2
Adherens junction	mmu04520	Cell Communication	1.67224	5	5.45	miR-107-3p	3
Adherens junction	mmu04520	Cell Communication	1.63043	3	2.43	miR-221-3p	3
Adherens junction	mmu04520	Cell Communication	1.6129	2	1.14	miR-665-3p	2
Adherens junction	mmu04520	Cell Communication	1.23457	6	4.53	miR-25-3p	4
Adherens junction	mmu04520	Cell Communication	1.21212	6	6.46	miR-495-3p	2
Adherens junction	mmu04520	Cell Communication	0.830565	5	1.46	miR-29a-3p	4
Adherens junction	mmu04520	Cell Communication	0.680272	2	0.06	miR-543-3p	3
Axon guidance	mmu04360	Development	3.26087	6	6.68	miR-221-3p	3
Axon guidance	mmu04360	Development	2.41935	3	1.52	miR-665-3p	2
Axon guidance	mmu04360	Development	2.39521	8	5.52	miR-320-3p	4
Axon guidance	mmu04360	Development	2.06897	3	1.37	miR-674-5p	2
Axon guidance	mmu04360	Development	1.70068	5	1.75	miR-543-3p	3
Axon guidance	mmu04360	Development	1.66113	10	4.17	miR-29a-3p	4
Axon guidance	mmu04360	Development	1.44033	7	2.43	miR-25-3p	4
Axon guidance	mmu04360	Development	1.35135	2	0.54	miR-329-3p	2
Axon guidance	mmu04360	Development	1.33779	4	0.94	miR-107-3p	3
Axon guidance	mmu04360	Development	1.0101	5	1.28	miR-495-3p	2
B cell receptor signaling pathway	mmu04662	Immune System	1.08696	2	0.89	miR-221-3p	3
B cell receptor signaling pathway	mmu04662	Immune System	1.02041	3	1.44	miR-543-3p	3
B cell receptor signaling pathway	mmu04662	Immune System	0.996678	6	3.61	miR-29a-3p	4
B cell receptor signaling pathway	mmu04662	Immune System	0.617284	3	0.61	miR-25-3p	4
B cell receptor signaling pathway	mmu04662	Immune System	0.598802	2	0.06	miR-320-3p	4
B cell receptor signaling pathway	mmu04662	Immune System	0.40404	2	0.09	miR-495-3p	2
Cell Communication	mmu01430	Cell Communication	2.65781	16	15.59	miR-29a-3p	4
Cell Communication	mmu01430	Cell Communication	0.680272	2	0	miR-543-3p	3
Cell Communication	mmu01430	Cell Communication	0.617284	3	0	miR-25-3p	4
Cell cycle	mmu04110	Cell Growth and Death	2.71739	5	5.25	miR-221-3p	3
Cell cycle	mmu04110	Cell Growth and Death	2.06897	3	1.84	miR-674-5p	2
Cell cycle	mmu04110	Cell Growth and Death	1.79641	6	3.2	miR-320-3p	4
Cell cycle	mmu04110	Cell Growth and Death	1.00334	3	0.39	miR-107-3p	3
Cell cycle	mmu04110	Cell Growth and Death	0.823045	4	0.3	miR-25-3p	4
Cell cycle	mmu04110	Cell Growth and Death	0.808081	4	0.81	miR-495-3p	2
Cell cycle	mmu04110	Cell Growth and Death	0.680272	2	0.26	miR-543-3p	3
Cell cycle	mmu04110	Cell Growth and Death	0.664452	4	0.16	miR-29a-3p	4
Chronic myeloid leukemia	mmu05220	Cancers	2.99401	10	21.2	miR-320-3p	4
Chronic myeloid leukemia	mmu05220	Cancers	2.41935	3	3.5	miR-665-3p	2
Chronic myeloid leukemia	mmu05220	Cancers	2.06897	3	3.25	miR-674-5p	2
Chronic myeloid leukemia	mmu05220	Cancers	2.02703	3	4.59	miR-329-3p	2
Chronic myeloid leukemia	mmu05220	Cancers	1.70068	5	4.63	miR-543-3p	3
Chronic myeloid leukemia	mmu05220	Cancers	1.63043	3	2.32	miR-221-3p	3
Chronic myeloid leukemia	mmu05220	Cancers	1.41414	7	9.19	miR-495-3p	2
Chronic myeloid leukemia	mmu05220	Cancers	0.823045	4	1.21	miR-25-3p	4
Chronic myeloid leukemia	mmu05220	Cancers	0.668896	2	0.12	miR-107-3p	3
Chronic myeloid leukemia	mmu05220	Cancers	0.664452	4	0.49	miR-29a-3p	4
Circadian rhythm	mmu04710	Environmental Adaptation	1.36054	4	23.65	miR-543-3p	3
Circadian rhythm	mmu04710	Environmental Adaptation	0.898204	3	10.36	miR-320-3p	4
Circadian rhythm	mmu04710	Environmental Adaptation	0.808081	4	20.81	miR-495-3p	2
Circadian rhythm	mmu04710	Environmental Adaptation	0.332226	2	2.09	miR-29a-3p	4
Colorectal cancer	mmu05210	Cancers	3.22581	4	6.23	miR-665-3p	2
Colorectal cancer	mmu05210	Cancers	2.7027	4	8.08	miR-329-3p	2
Colorectal cancer	mmu05210	Cancers	2.39521	8	10.56	miR-320-3p	4
Colorectal cancer	mmu05210	Cancers	2.06897	3	2.76	miR-674-5p	2
Colorectal cancer	mmu05210	Cancers	1.70068	5	3.86	miR-543-3p	3
Colorectal cancer	mmu05210	Cancers	1.08696	2	0.43	miR-221-3p	3
Colorectal cancer	mmu05210	Cancers	1.00334	3	0.9	miR-107-3p	3
Colorectal cancer	mmu05210	Cancers	0.996678	6	1.96	miR-29a-3p	4
Colorectal cancer	mmu05210	Cancers	0.808081	4	1.57	miR-495-3p	2
Colorectal cancer	mmu05210	Cancers	0.617284	3	0.12	miR-25-3p	4
Dorso-ventral axis formation	mmu04320	Development	1.63043	3	9.15	miR-221-3p	3
Dorso-ventral axis formation	mmu04320	Development	1.02041	3	5.45	miR-543-3p	3
Dorso-ventral axis formation	mmu04320	Development	0.898204	3	4.56	miR-320-3p	4
Dorso-ventral axis formation	mmu04320	Development	0.617284	3	3.49	miR-25-3p	4
Dorso-ventral axis formation	mmu04320	Development	0.606061	3	4.69	miR-495-3p	2
ECM-receptor interaction	mmu04512	Signaling Molecules and Interaction	2.82392	17	34.84	miR-29a-3p	4
ECM-receptor interaction	mmu04512	Signaling Molecules and Interaction	1.63043	3	1.97	miR-221-3p	3
ECM-receptor interaction	mmu04512	Signaling Molecules and Interaction	1.44033	7	5.56	miR-25-3p	4
ECM-receptor interaction	mmu04512	Signaling Molecules and Interaction	1.36054	4	2.07	miR-543-3p	3
Endometrial cancer	mmu05213	Cancers	1.35135	2	2.54	miR-329-3p	2
Endometrial cancer	mmu05213	Cancers	1.1976	4	3.62	miR-320-3p	4
Endometrial cancer	mmu05213	Cancers	1.02041	3	2.04	miR-543-3p	3
Endometrial cancer	mmu05213	Cancers	0.830565	5	3.03	miR-29a-3p	4
Endometrial cancer	mmu05213	Cancers	0.668896	2	0.6	miR-107-3p	3
Endometrial cancer	mmu05213	Cancers	0.617284	3	1.04	miR-25-3p	4
Endometrial cancer	mmu05213	Cancers	0.606061	3	1.65	miR-495-3p	2
ErbB signaling pathway	mmu04012	Signal Transduction	2.39521	8	10.38	miR-320-3p	4
ErbB signaling pathway	mmu04012	Signal Transduction	2.38095	7	9.13	miR-543-3p	3
ErbB signaling pathway	mmu04012	Signal Transduction	2.17391	4	4.18	miR-221-3p	3
ErbB signaling pathway	mmu04012	Signal Transduction	2.06897	3	2.71	miR-674-5p	2
ErbB signaling pathway	mmu04012	Signal Transduction	1.35135	2	1.24	miR-329-3p	2
ErbB signaling pathway	mmu04012	Signal Transduction	1.0101	5	3.06	miR-495-3p	2
ErbB signaling pathway	mmu04012	Signal Transduction	1.00334	3	0.88	miR-107-3p	3
ErbB signaling pathway	mmu04012	Signal Transduction	0.996678	6	1.9	miR-29a-3p	4
ErbB signaling pathway	mmu04012	Signal Transduction	0.617284	3	0.1	miR-25-3p	4
Fc epsilon RI signaling pathway	mmu04664	Immune System	2.02703	3	4.51	miR-329-3p	2
Fc epsilon RI signaling pathway	mmu04664	Immune System	1.1976	4	1.85	miR-320-3p	4
Fc epsilon RI signaling pathway	mmu04664	Immune System	1.02041	3	0.95	miR-543-3p	3
Fc epsilon RI signaling pathway	mmu04664	Immune System	0.830565	5	1.31	miR-29a-3p	4
Fc epsilon RI signaling pathway	mmu04664	Immune System	0.823045	4	1.17	miR-25-3p	4
Fc epsilon RI signaling pathway	mmu04664	Immune System	0.668896	2	0.1	miR-107-3p	3
Focal adhesion	mmu04510	Cell Communication	5.1495	31	47.63	miR-29a-3p	4
Focal adhesion	mmu04510	Cell Communication	3.89222	13	10.47	miR-320-3p	4
Focal adhesion	mmu04510	Cell Communication	2.75862	4	1.51	miR-674-5p	2
Focal adhesion	mmu04510	Cell Communication	2.38095	7	2.1	miR-543-3p	3
Focal adhesion	mmu04510	Cell Communication	2.26337	11	4.25	miR-25-3p	4
Focal adhesion	mmu04510	Cell Communication	2.17391	4	0.83	miR-221-3p	3
Focal adhesion	mmu04510	Cell Communication	1.6129	2	0.18	miR-665-3p	2
Focal adhesion	mmu04510	Cell Communication	1.35135	2	0.03	miR-329-3p	2
Focal adhesion	mmu04510	Cell Communication	1.21212	6	0.73	miR-495-3p	2
Focal adhesion	mmu04510	Cell Communication	1.00334	3	0.06	miR-107-3p	3
Gap junction	mmu04540	Cell Communication	2.17391	4	3.84	miR-221-3p	3
Gap junction	mmu04540	Cell Communication	1.70068	5	3.43	miR-543-3p	3
Gap junction	mmu04540	Cell Communication	1.37931	2	0.67	miR-674-5p	2
Gap junction	mmu04540	Cell Communication	1.35135	2	1.13	miR-329-3p	2
Gap junction	mmu04540	Cell Communication	1.16279	7	2.8	miR-29a-3p	4
Gap junction	mmu04540	Cell Communication	0.898204	3	0.32	miR-320-3p	4
Gap junction	mmu04540	Cell Communication	0.411523	2	0.02	miR-25-3p	4
Gap junction	mmu04540	Cell Communication	0.40404	2	0.3	miR-495-3p	2
Glioma	mmu05214	Cancers	2.75862	4	8.56	miR-674-5p	2
Glioma	mmu05214	Cancers	2.69461	9	21.13	miR-320-3p	4
Glioma	mmu05214	Cancers	1.82724	11	18.21	miR-29a-3p	4
Glioma	mmu05214	Cancers	1.41414	7	11.97	miR-495-3p	2
Glioma	mmu05214	Cancers	1.36054	4	3.43	miR-543-3p	3
Glioma	mmu05214	Cancers	1.35135	2	2.01	miR-329-3p	2
Glioma	mmu05214	Cancers	1.23457	6	5.91	miR-25-3p	4
Glioma	mmu05214	Cancers	1.08696	2	0.92	miR-221-3p	3
Glioma	mmu05214	Cancers	1.00334	3	1.73	miR-107-3p	3
GnRH signaling pathway	mmu04912	Endocrine System	2.06897	3	2.28	miR-674-5p	2
GnRH signaling pathway	mmu04912	Endocrine System	2.04082	6	5.17	miR-543-3p	3
GnRH signaling pathway	mmu04912	Endocrine System	1.35135	2	1.02	miR-329-3p	2
GnRH signaling pathway	mmu04912	Endocrine System	1.23457	6	2.76	miR-25-3p	4
GnRH signaling pathway	mmu04912	Endocrine System	1.16279	7	2.47	miR-29a-3p	4
GnRH signaling pathway	mmu04912	Endocrine System	1.0101	5	2.48	miR-495-3p	2
GnRH signaling pathway	mmu04912	Endocrine System	0.898204	3	0.24	miR-320-3p	4
GnRH signaling pathway	mmu04912	Endocrine System	0.668896	2	0.12	miR-107-3p	3
Hedgehog signaling pathway	mmu04340	Signal Transduction	1.67224	5	8.5	miR-107-3p	3
Hedgehog signaling pathway	mmu04340	Signal Transduction	0.40404	2	0.29	miR-495-3p	2
Huntington's disease	mmu05016	Neurodegenerative Diseases	2.02703	3	13.68	miR-329-3p	2
Huntington's disease	mmu05016	Neurodegenerative Diseases	0.898204	3	3.95	miR-320-3p	4
Huntington's disease	mmu05016	Neurodegenerative Diseases	0.332226	2	0.43	miR-29a-3p	4
Insulin signaling pathway	mmu04910	Endocrine System	4.13793	6	8.28	miR-674-5p	2
Insulin signaling pathway	mmu04910	Endocrine System	3.59281	12	14.41	miR-320-3p	4
Insulin signaling pathway	mmu04910	Endocrine System	2.04082	6	2.68	miR-543-3p	3
Insulin signaling pathway	mmu04910	Endocrine System	2.02703	3	1.92	miR-329-3p	2
Insulin signaling pathway	mmu04910	Endocrine System	1.44033	7	2.01	miR-25-3p	4
Insulin signaling pathway	mmu04910	Endocrine System	1.41414	7	3.36	miR-495-3p	2
Insulin signaling pathway	mmu04910	Endocrine System	1.08696	2	0.12	miR-221-3p	3
Insulin signaling pathway	mmu04910	Endocrine System	1.00334	3	0.04	miR-107-3p	3
Insulin signaling pathway	mmu04910	Endocrine System	0.830565	5	0.15	miR-29a-3p	4
Leukocyte transendothelial migration	mmu04670	Immune System	2.34114	7	7	miR-107-3p	3
Leukocyte transendothelial migration	mmu04670	Immune System	1.63043	3	1.14	miR-221-3p	3
Leukocyte transendothelial migration	mmu04670	Immune System	1.49701	5	1.71	miR-320-3p	4
Leukocyte transendothelial migration	mmu04670	Immune System	1.49502	9	4.02	miR-29a-3p	4
Leukocyte transendothelial migration	mmu04670	Immune System	0.823045	4	0.26	miR-25-3p	4
Long-term depression	mmu04730	Nervous System	2.06897	3	3.25	miR-674-5p	2
Long-term depression	mmu04730	Nervous System	1.49701	5	3.67	miR-320-3p	4
Long-term depression	mmu04730	Nervous System	1.08696	2	0.6	miR-221-3p	3
Long-term depression	mmu04730	Nervous System	1.02041	3	0.98	miR-543-3p	3
Long-term depression	mmu04730	Nervous System	0.808081	4	1.99	miR-495-3p	2
Long-term depression	mmu04730	Nervous System	0.617284	3	0.29	miR-25-3p	4
Long-term depression	mmu04730	Nervous System	0.332226	2	0.09	miR-29a-3p	4
Long-term potentiation	mmu04720	Nervous System	2.06897	3	4.04	miR-674-5p	2
Long-term potentiation	mmu04720	Nervous System	2.04082	6	9.27	miR-543-3p	3
Long-term potentiation	mmu04720	Nervous System	1.6129	2	1.42	miR-665-3p	2
Long-term potentiation	mmu04720	Nervous System	1.23457	6	5.62	miR-25-3p	4
Long-term potentiation	mmu04720	Nervous System	1.1976	4	2.57	miR-320-3p	4
Long-term potentiation	mmu04720	Nervous System	1.0101	5	4.91	miR-495-3p	2
Long-term potentiation	mmu04720	Nervous System	0.668896	2	0.31	miR-107-3p	3
Long-term potentiation	mmu04720	Nervous System	0.498339	3	0.11	miR-29a-3p	4
MAPK signaling pathway	mmu04010	Signal Transduction	5.64516	7	5.26	miR-665-3p	2
MAPK signaling pathway	mmu04010	Signal Transduction	3.59281	12	4.7	miR-320-3p	4
MAPK signaling pathway	mmu04010	Signal Transduction	3.44828	5	1.69	miR-674-5p	2
MAPK signaling pathway	mmu04010	Signal Transduction	3.40136	10	3.59	miR-543-3p	3
MAPK signaling pathway	mmu04010	Signal Transduction	3.26087	6	1.84	miR-221-3p	3
MAPK signaling pathway	mmu04010	Signal Transduction	2.32558	14	2.16	miR-29a-3p	4
MAPK signaling pathway	mmu04010	Signal Transduction	2.02703	3	0.4	miR-329-3p	2
MAPK signaling pathway	mmu04010	Signal Transduction	1.85185	9	0.68	miR-25-3p	4
MAPK signaling pathway	mmu04010	Signal Transduction	1.41414	7	0.44	miR-495-3p	2
MAPK signaling pathway	mmu04010	Signal Transduction	1.33779	4	0.01	miR-107-3p	3
Melanogenesis	mmu04916	Endocrine System	2.17391	4	3.42	miR-221-3p	3
Melanogenesis	mmu04916	Endocrine System	2.06897	3	2.2	miR-674-5p	2
Melanogenesis	mmu04916	Endocrine System	2.04082	6	5	miR-543-3p	3
Melanogenesis	mmu04916	Endocrine System	1.35135	2	0.98	miR-329-3p	2
Melanogenesis	mmu04916	Endocrine System	0.898204	3	0.2	miR-320-3p	4
Melanogenesis	mmu04916	Endocrine System	0.823045	4	0.53	miR-25-3p	4
Melanogenesis	mmu04916	Endocrine System	0.668896	2	0.15	miR-107-3p	3
Melanogenesis	mmu04916	Endocrine System	0.498339	3	0	miR-29a-3p	4
Melanogenesis	mmu04916	Endocrine System	0.40404	2	0.24	miR-495-3p	2
Melanoma	mmu05218	Cancers	1.81818	9	18.61	miR-495-3p	2
Melanoma	mmu05218	Cancers	1.79641	6	6.66	miR-320-3p	4
Melanoma	mmu05218	Cancers	1.66113	10	12.04	miR-29a-3p	4
Melanoma	mmu05218	Cancers	1.6129	2	1.22	miR-665-3p	2
Melanoma	mmu05218	Cancers	1.37931	2	1.12	miR-674-5p	2
Melanoma	mmu05218	Cancers	1.23457	6	4.86	miR-25-3p	4
Melanoma	mmu05218	Cancers	1.08696	2	0.71	miR-221-3p	3
Melanoma	mmu05218	Cancers	1.02041	3	1.15	miR-543-3p	3
Melanoma	mmu05218	Cancers	0.668896	2	0.2	miR-107-3p	3
mTOR signaling pathway	mmu04150	Signal Transduction	2.75862	4	10.57	miR-674-5p	2
mTOR signaling pathway	mmu04150	Signal Transduction	1.6129	2	1.94	miR-665-3p	2
mTOR signaling pathway	mmu04150	Signal Transduction	1.49701	5	6.45	miR-320-3p	4
mTOR signaling pathway	mmu04150	Signal Transduction	1.36054	4	4.48	miR-543-3p	3
mTOR signaling pathway	mmu04150	Signal Transduction	1.23457	6	7.68	miR-25-3p	4
mTOR signaling pathway	mmu04150	Signal Transduction	1.16279	7	7.59	miR-29a-3p	4
mTOR signaling pathway	mmu04150	Signal Transduction	1.00334	3	2.33	miR-107-3p	3
mTOR signaling pathway	mmu04150	Signal Transduction	0.606061	3	1.65	miR-495-3p	2
Non-small cell lung cancer	mmu05223	Cancers	2.09581	7	14.65	miR-320-3p	4
Non-small cell lung cancer	mmu05223	Cancers	1.6129	2	1.94	miR-665-3p	2
Non-small cell lung cancer	mmu05223	Cancers	1.35135	2	2.54	miR-329-3p	2
Non-small cell lung cancer	mmu05223	Cancers	1.02041	3	2.04	miR-543-3p	3
Non-small cell lung cancer	mmu05223	Cancers	1.00334	3	2.33	miR-107-3p	3
Non-small cell lung cancer	mmu05223	Cancers	0.996678	6	5.05	miR-29a-3p	4
Non-small cell lung cancer	mmu05223	Cancers	0.823045	4	2.6	miR-25-3p	4
Non-small cell lung cancer	mmu05223	Cancers	0.808081	4	3.74	miR-495-3p	2
Pancreatic cancer	mmu05212	Cancers	3.22581	4	7.59	miR-665-3p	2
Pancreatic cancer	mmu05212	Cancers	2.09581	7	9.44	miR-320-3p	4
Pancreatic cancer	mmu05212	Cancers	1.41414	7	9.74	miR-495-3p	2
Pancreatic cancer	mmu05212	Cancers	1.37931	2	1.06	miR-674-5p	2
Pancreatic cancer	mmu05212	Cancers	1.35135	2	1.62	miR-329-3p	2
Pancreatic cancer	mmu05212	Cancers	1.02881	5	2.75	miR-25-3p	4
Pancreatic cancer	mmu05212	Cancers	1.02041	3	1.08	miR-543-3p	3
Pancreatic cancer	mmu05212	Cancers	0.996678	6	2.77	miR-29a-3p	4
Pancreatic cancer	mmu05212	Cancers	0.668896	2	0.16	miR-107-3p	3
Phosphatidylinositol signaling system	mmu04070	Signal Transduction	1.64609	8	10.29	miR-25-3p	4
Phosphatidylinositol signaling system	mmu04070	Signal Transduction	1.1976	4	2.18	miR-320-3p	4
Phosphatidylinositol signaling system	mmu04070	Signal Transduction	0.668896	2	0.2	miR-107-3p	3
Phosphatidylinositol signaling system	mmu04070	Signal Transduction	0.664452	4	0.65	miR-29a-3p	4
Phosphatidylinositol signaling system	mmu04070	Signal Transduction	0.606061	3	0.86	miR-495-3p	2
Prostate cancer	mmu05215	Cancers	2.09581	7	7	miR-320-3p	4
Prostate cancer	mmu05215	Cancers	1.63043	3	1.77	miR-221-3p	3
Prostate cancer	mmu05215	Cancers	1.49502	9	6.23	miR-29a-3p	4
Prostate cancer	mmu05215	Cancers	1.41414	7	7.24	miR-495-3p	2
Prostate cancer	mmu05215	Cancers	1.37931	2	0.7	miR-674-5p	2
Prostate cancer	mmu05215	Cancers	1.36054	4	1.84	miR-543-3p	3
Prostate cancer	mmu05215	Cancers	1.35135	2	1.17	miR-329-3p	2
Prostate cancer	mmu05215	Cancers	1.02881	5	1.81	miR-25-3p	4
Regulation of actin cytoskeleton	mmu04810	Cell Motility	3.44828	5	2.58	miR-674-5p	2
Regulation of actin cytoskeleton	mmu04810	Cell Motility	3.40136	10	5.5	miR-543-3p	3
Regulation of actin cytoskeleton	mmu04810	Cell Motility	2.71739	5	1.57	miR-221-3p	3
Regulation of actin cytoskeleton	mmu04810	Cell Motility	2.69461	9	2.84	miR-320-3p	4
Regulation of actin cytoskeleton	mmu04810	Cell Motility	2.46914	12	4.64	miR-25-3p	4
Regulation of actin cytoskeleton	mmu04810	Cell Motility	2.32558	14	3.97	miR-29a-3p	4
Regulation of actin cytoskeleton	mmu04810	Cell Motility	1.6129	2	0.29	miR-665-3p	2
Regulation of actin cytoskeleton	mmu04810	Cell Motility	1.33779	4	0.07	miR-107-3p	3
Regulation of actin cytoskeleton	mmu04810	Cell Motility	1.21212	6	0.47	miR-495-3p	2
Renal cell carcinoma	mmu05211	Cancers	2.17391	4	5.61	miR-221-3p	3
Renal cell carcinoma	mmu05211	Cancers	2.09581	7	10.02	miR-320-3p	4
Renal cell carcinoma	mmu05211	Cancers	2.04082	6	8.36	miR-543-3p	3
Renal cell carcinoma	mmu05211	Cancers	1.6129	2	1.25	miR-665-3p	2
Renal cell carcinoma	mmu05211	Cancers	1.35135	2	1.73	miR-329-3p	2
Renal cell carcinoma	mmu05211	Cancers	1.3289	8	6.87	miR-29a-3p	4
Renal cell carcinoma	mmu05211	Cancers	1.02881	5	2.98	miR-25-3p	4
Renal cell carcinoma	mmu05211	Cancers	0.668896	2	0.21	miR-107-3p	3
Small cell lung cancer	mmu05222	Cancers	2.32558	14	20.69	miR-29a-3p	4
Small cell lung cancer	mmu05222	Cancers	1.64609	8	7.51	miR-25-3p	4
Small cell lung cancer	mmu05222	Cancers	1.6129	2	0.83	miR-665-3p	2
Small cell lung cancer	mmu05222	Cancers	1.1976	4	1.42	miR-320-3p	4
Small cell lung cancer	mmu05222	Cancers	1.08696	2	0.4	miR-221-3p	3
Small cell lung cancer	mmu05222	Cancers	1.0101	5	3	miR-495-3p	2
Small cell lung cancer	mmu05222	Cancers	1.00334	3	0.85	miR-107-3p	3
SNARE interactions in vesicular transport	mmu04130	Folding, Sorting and Degradation	0.668896	2	1.4	miR-107-3p	3
SNARE interactions in vesicular transport	mmu04130	Folding, Sorting and Degradation	0.664452	4	3.36	miR-29a-3p	4
T cell receptor signaling pathway	mmu04660	Immune System	3.26087	6	10.21	miR-221-3p	3
T cell receptor signaling pathway	mmu04660	Immune System	2.04082	6	5.35	miR-543-3p	3
T cell receptor signaling pathway	mmu04660	Immune System	1.49701	5	2.47	miR-320-3p	4
T cell receptor signaling pathway	mmu04660	Immune System	1.35135	2	1.06	miR-329-3p	2
T cell receptor signaling pathway	mmu04660	Immune System	1.3289	8	3.97	miR-29a-3p	4
T cell receptor signaling pathway	mmu04660	Immune System	0.823045	4	0.63	miR-25-3p	4
T cell receptor signaling pathway	mmu04660	Immune System	0.606061	3	0.31	miR-495-3p	2
TGF-beta signaling pathway	mmu04350	Signal Transduction	2.75862	4	5.47	miR-674-5p	2
TGF-beta signaling pathway	mmu04350	Signal Transduction	2.72109	8	12.11	miR-543-3p	3
TGF-beta signaling pathway	mmu04350	Signal Transduction	2.41935	3	2.78	miR-665-3p	2
TGF-beta signaling pathway	mmu04350	Signal Transduction	2.02703	3	3.72	miR-329-3p	2
TGF-beta signaling pathway	mmu04350	Signal Transduction	1.79641	6	4.63	miR-320-3p	4
TGF-beta signaling pathway	mmu04350	Signal Transduction	1.23457	6	3.22	miR-25-3p	4
TGF-beta signaling pathway	mmu04350	Signal Transduction	0.808081	4	1.41	miR-495-3p	2
TGF-beta signaling pathway	mmu04350	Signal Transduction	0.332226	2	0.35	miR-29a-3p	4
Tight junction	mmu04530	Cell Communication	2.38095	7	4.7	miR-543-3p	3
Tight junction	mmu04530	Cell Communication	2.09581	7	3.58	miR-320-3p	4
Tight junction	mmu04530	Cell Communication	2.06897	3	1.31	miR-674-5p	2
Tight junction	mmu04530	Cell Communication	1.63043	3	0.76	miR-221-3p	3
Tight junction	mmu04530	Cell Communication	1.35135	2	0.51	miR-329-3p	2
Tight junction	mmu04530	Cell Communication	1.23457	6	1.29	miR-25-3p	4
Tight junction	mmu04530	Cell Communication	1.00334	3	0.11	miR-107-3p	3
Tight junction	mmu04530	Cell Communication	0.996678	6	0.39	miR-29a-3p	4
Ubiquitin mediated proteolysis	mmu04120	Folding, Sorting and Degradation	2.17391	4	2.12	miR-221-3p	3
Ubiquitin mediated proteolysis	mmu04120	Folding, Sorting and Degradation	2.04082	6	3.03	miR-543-3p	3
Ubiquitin mediated proteolysis	mmu04120	Folding, Sorting and Degradation	1.67224	5	2.02	miR-107-3p	3
Ubiquitin mediated proteolysis	mmu04120	Folding, Sorting and Degradation	1.64609	8	3.62	miR-25-3p	4
Ubiquitin mediated proteolysis	mmu04120	Folding, Sorting and Degradation	1.37931	2	0.18	miR-674-5p	2
Ubiquitin mediated proteolysis	mmu04120	Folding, Sorting and Degradation	1.1976	4	0.36	miR-320-3p	4
Ubiquitin mediated proteolysis	mmu04120	Folding, Sorting and Degradation	1.0101	5	1.23	miR-495-3p	2
Ubiquitin mediated proteolysis	mmu04120	Folding, Sorting and Degradation	0.332226	2	1.16	miR-29a-3p	4
VEGF signaling pathway	mmu04370	Signal Transduction	1.6129	2	1.22	miR-665-3p	2
VEGF signaling pathway	mmu04370	Signal Transduction	1.37931	2	1.12	miR-674-5p	2
VEGF signaling pathway	mmu04370	Signal Transduction	1.36054	4	2.81	miR-543-3p	3
VEGF signaling pathway	mmu04370	Signal Transduction	1.16279	7	4.63	miR-29a-3p	4
VEGF signaling pathway	mmu04370	Signal Transduction	1.02881	5	2.9	miR-25-3p	4
VEGF signaling pathway	mmu04370	Signal Transduction	0.898204	3	0.81	miR-320-3p	4
VEGF signaling pathway	mmu04370	Signal Transduction	0.668896	2	0.2	miR-107-3p	3
VEGF signaling pathway	mmu04370	Signal Transduction	0.606061	3	0.86	miR-495-3p	2
Wnt signaling pathway	mmu04310	Signal Transduction	3.22581	4	2.89	miR-665-3p	2
Wnt signaling pathway	mmu04310	Signal Transduction	2.75862	4	2.65	miR-674-5p	2
Wnt signaling pathway	mmu04310	Signal Transduction	2.17391	4	1.72	miR-221-3p	3
Wnt signaling pathway	mmu04310	Signal Transduction	2.09581	7	2.93	miR-320-3p	4
Wnt signaling pathway	mmu04310	Signal Transduction	2.02703	3	1.78	miR-329-3p	2
Wnt signaling pathway	mmu04310	Signal Transduction	1.70068	5	1.29	miR-543-3p	3
Wnt signaling pathway	mmu04310	Signal Transduction	1.49502	9	2.13	miR-29a-3p	4
Wnt signaling pathway	mmu04310	Signal Transduction	1.41414	7	3.07	miR-495-3p	2
Wnt signaling pathway	mmu04310	Signal Transduction	1.33779	4	0.63	miR-107-3p	3
Wnt signaling pathway	mmu04310	Signal Transduction	0.823045	4	0.16	miR-25-3p	4
