# Supplementary material for: Genome-wide mapping of miRNAs expressed in embryonic stem cells and pluripotent stem cells generated by different reprogramming strategies
Source: BMC Genomics. 2014 Jun 18;15(1):488. doi: 10.1186/1471-2164-15-488 (PMC4082626; doi:10.1186/1471-2164-15-488)
Supplement: Supplementary file 6 — Additional file 6: Table S4: Differently expressed miRNAs (VST value more than 10 and adjusted p value less than 0.05) were grouped by k-means clustering. Four groups were identified. “n” means these miRNA didn’t fall in any groups. (XLSX 17 KB) [file 12864_2014_6194_MOESM6_ESM.xlsx]

## Sheet: ips10sel
Table S4. The differently expressed miRNAs (VST value more than 10 and adjusted p value
less than 0.05) were grouped by k-means clustering. 4 groups were identified. "n" means
these miRNA didn't fall in any groups.
miRNAs	NT-iPSCs	iPSCs	NT-ESCs	Fs.Pvalperm	Fs.adjPvalperm	profile group
mmu-let-7a-5p	20.9979	18.6487	20.5136	0	0	1
mmu-let-7b-5p	18.061	15.593	17.6385	0	0	1
mmu-let-7c-5p	20.1551	18.3693	19.8561	0	0	1
mmu-let-7d-3p	10.7832	8.62216	10.5763	0	0	1
mmu-let-7d-5p	17.6138	15.3324	17.2008	0	0	1
mmu-let-7e-5p	19.1456	17.4135	18.5847	0	0	1
mmu-let-7f-5p	21.8716	19.4565	21.347	0	0	1
mmu-let-7g-5p	18.0182	16.3663	17.4676	0	0	1
mmu-let-7i-5p	18.4413	16.0531	17.361	0	0	1
mmu-miR-10a-5p	16.2316	14.3176	15.8099	0	0	1
mmu-miR-10b-5p	11.1837	9.20229	10.7288	0	0	1
mmu-miR-122-5p	14.1654	12.0544	13.3288	0	0	1
mmu-miR-125b-1-3p	9.97426	8.44078	9.64302	0.00109375	0.000159287	1
mmu-miR-125b-5p	16.6099	14.608	16.2341	0	0	1
mmu-miR-143-3p	16.2257	14.6268	15.9584	0	0	1
mmu-miR-143-5p	12.138	10.5825	11.3065	0.00585938	0.000556514	1
mmu-miR-145-5p	13.5421	11.6032	13.4783	0.00109375	0.000159287	1
mmu-miR-146a-5p	12.8841	11.3072	12.7558	0	0	1
mmu-miR-199a-3p	19.6405	17.4914	19.3367	0	0	1
mmu-miR-199a-5p	12.017	9.76932	11.0714	0	0	1
mmu-miR-199b-3p	19.6402	17.4912	19.3364	0	0	1
mmu-miR-206-3p	13.1952	11.2146	12.666	0	0	1
mmu-miR-212-5p	10.1811	8.7614	9.55579	0	0	1
mmu-miR-214-3p	11.8823	9.79195	11.6943	0	0	1
mmu-miR-221-5p	12.106	9.91124	11.7775	0	0	1
mmu-miR-29a-3p	19.6453	18.0627	19.2398	0	0	1
mmu-miR-29b-3p	14.6528	12.9329	14.1264	0	0	1
mmu-miR-365-3p	11.9443	9.9923	11.7984	0	0	1
mmu-miR-483-5p	10.0959	7.39506	9.52613	0	0	1
mmu-miR-98-5p	13.0507	11.007	12.5183	0	0	1
mmu-miR-99a-5p	10.8937	8.79389	10.1696	0	0	1
mmu-miR-200c-3p	11.3761	12.385	12.5061	0.00617188	0.00056177	2
mmu-miR-210-3p	12.6422	14.3532	14.0931	0	0	2
mmu-miR-21-3p	9.29849	10.8677	10.0167	0.00929687	0.000801673	2
mmu-miR-297a-3p	11.9736	13.2056	13.0961	0	0	2
mmu-miR-297b-3p	11.9736	13.2056	13.0961	0	0	2
mmu-miR-297c-3p	11.9736	13.2056	13.0961	0	0	2
mmu-miR-301b-3p	8.50267	9.64099	10.046	0.00179688	0.000253244	2
mmu-miR-331-3p	9.93381	12.0596	10.9955	0.0025	0.000280064	2
mmu-miR-421-3p	9.97267	11.5864	10.7827	0	0	2
mmu-miR-466a-3p	12.2361	13.414	13.2266	0.00109375	0.000159287	2
mmu-miR-466b-3p	12.262	13.4413	13.2614	0.00109375	0.000159287	2
mmu-miR-466b-5p	9.2693	10.8978	10.3351	0.00109375	0.000159287	2
mmu-miR-466c-3p	12.262	13.4413	13.2614	0.00109375	0.000159287	2
mmu-miR-466d-3p	10.3822	11.6742	11.3695	0.00109375	0.000159287	2
mmu-miR-466d-5p	9.45956	11.1096	10.228	0.000390625	7.31418e-05	2
mmu-miR-466e-3p	12.264	13.4443	13.2662	0.00109375	0.000159287	2
mmu-miR-466e-5p	8.91211	10.4285	9.98564	0.0025	0.000280064	2
mmu-miR-466f-3p	11.3955	12.6211	12.3325	0.00382812	0.000383017	2
mmu-miR-466f-5p	8.59811	9.70982	9.78171	0.00382812	0.000383017	2
mmu-miR-466h-3p	10.5252	12.1289	12.0238	0	0	2
mmu-miR-466n-5p	9.45956	11.1096	10.228	0.000390625	7.31418e-05	2
mmu-miR-466o-5p	9.2693	10.8978	10.3351	0.00109375	0.000159287	2
mmu-miR-466p-3p	12.2452	13.4248	13.2442	0.00109375	0.000159287	2
mmu-miR-466p-5p	7.68693	9.58839	8.84333	0.00109375	0.000159287	2
mmu-miR-467a-3p	13.2632	14.8891	14.3344	0	0	2
mmu-miR-467a-5p	13.683	15.5481	14.8309	0	0	2
mmu-miR-467b-5p	13.683	15.5481	14.8309	0	0	2
mmu-miR-467d-3p	13.2629	14.8891	14.3344	0	0	2
mmu-miR-467d-5p	12.3416	13.7849	13.4722	0.0021875	0.000280064	2
mmu-miR-669a-3p	12.8575	14.2876	14.0118	0	0	2
mmu-miR-669f-3p	8.61849	10.3654	9.90061	0	0	2
mmu-miR-669m-5p	8.08066	9.57547	9.39125	0.00179688	0.000253244	2
mmu-miR-669o-3p	12.8575	14.2876	14.0118	0	0	2
mmu-miR-142-3p	10.0607	9.77405	8.31221	0	0	3
mmu-miR-184-3p	12.8347	12.1789	10.4457	0	0	3
mmu-miR-296-3p	13.5934	12.9542	11.0111	0	0	3
mmu-miR-375-3p	11.1839	11.1279	9.4992	0	0	3
mmu-miR-382-3p	17.0996	17.1678	15.5869	0.00109375	0.000159287	3
mmu-miR-465c-5p	11.124	10.6634	9.19689	0	0	3
mmu-miR-881-3p	9.9361	9.91267	8.38172	0	0	3
mmu-miR-134-5p	15.6563	17.1602	15.5778	0	0	4
mmu-miR-302a-3p	8.57102	11.1694	8.76692	0	0	4
mmu-miR-302a-5p	12.1529	13.6545	11.7617	0	0	4
mmu-miR-302b-3p	9.2354	11.3031	9.14708	0	0	4
mmu-miR-302d-3p	10.1572	12.6025	10.2772	0	0	4
mmu-miR-431-5p	10.5662	12.2943	10.9687	0.00320312	0.000349862	4
mmu-miR-449c-5p	10.1709	11.3747	9.19706	0	0	4
mmu-miR-770-3p	11.357	13.0477	11.7405	0	0	4
mmu-miR-1186	10.8129	11.2185	12.3427	0.0021875	0.000280064	n
mmu-miR-1965	14.2248	15.1132	15.9095	0.00382812	0.000383017	n
mmu-miR-344-3p	10.6067	11.1442	8.67167	0	0	n
